# Supplementary material for: Effects of Voluntary Running Wheel Activity and Hypertension on the Brain of Female Spontaneously Hypertensive Rats (SHRs)
Source: Int J Mol Sci. 2026 Mar 31;27(7):3182. doi: 10.3390/ijms27073182 (PMC13072940; doi:10.3390/ijms27073182)
Supplement: Supplementary file 1 [file ijms-27-03182-s001.zip]

Archive with 1 entries (1 files):
- ijms-4194959-supplementary.pdf
